# Supplementary material for: Assessment of Immunogenic and Antigenic Properties of Recombinant Nucleocapsid Proteins of Five SARS-CoV-2 Variants in a Mouse Model
Source: Viruses. 2023 Jan 13;15(1):230. doi: 10.3390/v15010230 (PMC9861333; doi:10.3390/v15010230)
Supplement: Supplementary file 1 [file viruses-15-00230-s001.zip]

Archive with 1 entries (1 files):
- viruses-2174436-supplementary.pdf
